# Supplementary material for: OsVTC1-1 Gene Silencing Promotes a Defense Response in Rice and Enhances Resistance to Magnaporthe oryzae
Source: Plants (Basel). 2022 Aug 24;11(17):2189. doi: 10.3390/plants11172189 (PMC9460107; doi:10.3390/plants11172189)
Supplement: Supplementary file 1 [file plants-11-02189-s001.zip]

Archive with 1 entries (1 files):
- plants-1838402-supplementary.pdf
